# Supplementary material for: A Longitudinal Seroprevalence Study Evaluating Infection Control and Prevention Strategies at a Large Tertiary Care Center with Low COVID-19 Incidence
Source: Int J Environ Res Public Health. 2021 Apr 15;18(8):4201. doi: 10.3390/ijerph18084201 (PMC8071361; doi:10.3390/ijerph18084201)
Supplement: Supplementary file 1 [file ijerph-18-04201-s001.zip]

Archive with 1 entries (1 files):
- ijerph-1160491-supplementary.pdf
